# Supplementary material for: Integrating Tumor Budding and the Invasive-Front Microenvironment in Colorectal Carcinoma: An Exploratory Histopathological Score-Based Association Study
Source: Int J Mol Sci. 2026 May 30;27(11):4971. doi: 10.3390/ijms27114971 (PMC13257210; doi:10.3390/ijms27114971)
Supplement: Supplementary file 1 [file ijms-27-04971-s001.zip]

Archive with 1 entries (1 files):
- ijms-4309826-supplementary.pdf
